# Supplementary material for: Identification and Prioritization of Important Attributes of Disease-Modifying Drugs in Decision Making among Patients with Multiple Sclerosis: A Nominal Group Technique and Best-Worst Scaling
Source: PLoS One. 2016 Nov 3;11(11):e0164862. doi: 10.1371/journal.pone.0164862 (PMC5094791; doi:10.1371/journal.pone.0164862)
Supplement: S1 Data — (CSV) [file pone.0164862.s001.csv]

S1 Data Design best-worst scaling
Number of Items (Attributes): 27
Number of Items per Set: 5
Number of Sets per Respondent: 17
Number of Versions: 4
Number of Iterations: 1000
Random Number Seed: 1
Iteration 992 was chosen
One Way Frequencies:
Item Times Used
-----------------
1 13
2 13
3 13
4 12
5 13
6 12
7 13
8 13
9 13
10 12
11 12
12 13
13 12
14 12
15 13
16 12
17 13
18 12
19 12
20 12
21 13
22 13
23 13
24 13
25 12
26 13
27 13
Mean = 12	59259
Std Dev. = 0	49135
Two Way Frequencies:
Item| 1 2 3 4 5 6 7 8 9 10 11 12 13 14 15 16 17 18 19 20 21 22 23 24 25 26 27
-----+------------------------------------------------------------------------------------------------------------------------------------------------------------------------------------------------------------------------
1| 13 2 2 3 2 2 2 2 2 1 2 2 2 2 2 2 2 1 2 1 2 2 3 3 1 2 3
2| 2 13 2 2 2 1 2 2 2 2 1 2 2 2 1 2 2 3 2 2 3 3 2 2 2 2 2
3| 2 2 13 2 2 2 2 2 2 3 2 2 2 2 2 1 3 2 1 2 1 2 2 2 2 3 2
4| 3 2 2 12 2 2 2 2 2 2 2 2 2 2 2 1 2 1 2 2 1 1 1 3 1 2 2
5| 2 2 2 2 13 2 2 2 2 3 2 2 2 2 2 1 2 2 1 2 2 2 2 2 3 2 2
6| 2 1 2 2 2 12 3 2 2 1 2 2 1 2 2 2 2 2 1 2 2 2 2 1 2 2 2
7| 2 2 2 2 2 3 13 2 1 2 2 2 2 2 2 3 2 2 2 2 3 2 1 2 1 2 2
8| 2 2 2 2 2 2 2 13 2 2 1 2 1 2 1 2 2 2 2 2 3 3 2 3 2 2 2
9| 2 2 2 2 2 2 1 2 13 2 2 2 2 2 3 2 2 3 1 1 2 2 2 3 2 2 2
10| 1 2 3 2 3 1 2 2 2 12 1 2 2 2 1 1 2 2 3 2 1 2 2 1 1 3 2
11| 2 1 2 2 2 2 2 1 2 1 12 2 3 1 2 2 1 2 2 2 2 2 2 2 2 2 2
12| 2 2 2 2 2 2 2 2 2 2 2 13 2 2 2 2 2 2 3 2 2 2 2 2 2 1 2
13| 2 2 2 2 2 1 2 1 2 2 3 2 12 2 2 2 3 1 2 1 1 2 2 2 2 1 2
14| 2 2 2 2 2 2 2 2 2 2 1 2 2 12 2 2 2 2 3 1 2 1 2 1 1 2 2
15| 2 1 2 2 2 2 2 1 3 1 2 2 2 2 13 2 2 1 1 2 2 3 3 3 2 3 2
16| 2 2 1 1 1 2 3 2 2 1 2 2 2 2 2 12 2 2 2 2 2 2 1 2 2 2 2
17| 2 2 3 2 2 2 2 2 2 2 1 2 3 2 2 2 13 1 2 2 2 3 2 2 2 1 2
18| 1 3 2 1 2 2 2 2 3 2 2 2 1 2 1 2 1 12 2 1 3 2 2 2 1 2 2
19| 2 2 1 2 1 1 2 2 1 3 2 3 2 3 1 2 2 2 12 2 2 2 2 1 1 2 2
20| 1 2 2 2 2 2 2 2 1 2 2 2 1 1 2 2 2 1 2 12 2 2 2 2 3 2 2
21| 2 3 1 1 2 2 3 3 2 1 2 2 1 2 2 2 2 3 2 2 13 2 2 1 3 2 2
22| 2 3 2 1 2 2 2 3 2 2 2 2 2 1 3 2 3 2 2 2 2 13 2 2 2 1 1
23| 3 2 2 1 2 2 1 2 2 2 2 2 2 2 3 1 2 2 2 2 2 2 13 2 2 3 2
24| 3 2 2 3 2 1 2 3 3 1 2 2 2 1 3 2 2 2 1 2 1 2 2 13 2 2 2
25| 1 2 2 1 3 2 1 2 2 1 2 2 2 1 2 2 2 1 1 3 3 2 2 2 12 2 2
26| 2 2 3 2 2 2 2 2 2 3 2 1 1 2 3 2 1 2 2 2 2 1 3 2 2 13 2
27| 3 2 2 2 2 2 2 2 2 2 2 2 2 2 2 2 2 2 2 2 2 1 2 2 2 2 13
Off Diagonal Non-prohibited Elements
Mean = 1	93732
Std Dev. = 0	51921
Positional Frequencies:
| Pos. 1 2 3 4 5
----------+---------------------------------------------
Item 1| 3 3 3 2 2
2| 2 2 3 3 3
3| 3 2 3 2 3
4| 3 3 2 2 2
5| 2 3 3 3 2
6| 2 3 2 2 3
7| 3 2 4 2 2
8| 2 3 3 2 3
9| 2 3 3 3 2
10| 3 3 2 2 2
11| 2 3 2 3 2
12| 3 3 2 2 3
13| 3 2 2 2 3
14| 3 2 2 3 2
15| 2 3 2 3 3
16| 2 3 2 3 2
17| 2 3 3 3 2
18| 2 2 2 2 4
19| 2 2 2 2 4
20| 3 2 2 2 3
21| 3 2 3 2 3
22| 3 2 3 3 2
23| 3 2 2 3 3
24| 2 3 3 3 2
25| 2 3 2 3 2
26| 3 2 3 3 2
27| 3 2 3 3 2
Mean = 2	51852
Std Dev. = 0	54231
