# Supplementary material for: Identification and Prioritization of Important Attributes of Disease-Modifying Drugs in Decision Making among Patients with Multiple Sclerosis: A Nominal Group Technique and Best-Worst Scaling
Source: PLoS One. 2016 Nov 3;11(11):e0164862. doi: 10.1371/journal.pone.0164862 (PMC5094791; doi:10.1371/journal.pone.0164862)
Supplement: S2 Data — (XLSX) [file pone.0164862.s002.xlsx]

## Sheet: S2 Data Result Best-worst scali
S2 Data Results best-worst scaling
Analyzed with Sawtooth SSI Web version 8.2.0
R_8kyp1N5miK2UOmp,2,2,1,3,1,4,2,5,1,3,2,1,3,5,3,4,2,3,4,3,5,3,4,5,1,3,2,5,3,1,2,3,5,3,4
R_1qXoyYm6rbzROxt,2,2,4,3,2,4,3,5,2,4,1,1,5,5,2,4,5,3,5,1,5,5,1,5,3,5,2,5,1,3,2,2,1,1,4
R_31u3XZMuuSZe0zF,4,4,1,2,1,2,5,3,4,4,3,1,4,5,1,2,5,2,5,4,2,1,5,3,2,4,5,3,2,4,5,1,5,3,4
R_23TxQ8GclptUPmg,3,1,2,1,2,5,3,4,2,2,4,2,5,4,2,5,2,2,3,1,5,3,1,4,2,5,3,3,5,4,5,2,3,4,3
R_2SigYvSQZBsFy9K,3,4,2,1,4,5,3,4,2,2,4,2,5,4,5,5,2,2,4,1,4,2,4,4,1,1,4,3,4,3,5,2,4,4,1
R_2v1UBOLwQvGFqlv,2,2,4,3,1,5,2,3,1,4,5,4,5,4,2,4,5,1,5,4,5,5,1,5,2,1,4,4,1,1,2,2,1,2,5
R_1jKe5axcm89k7EI,3,1,3,1,3,2,3,1,2,5,3,1,5,1,2,3,1,2,1,1,5,5,1,5,2,5,2,3,5,4,3,2,3,4,3
R_3hgvr0IvruAltYi,2,3,5,3,1,4,3,5,1,1,5,1,2,1,2,2,1,1,5,4,1,5,1,5,1,2,5,4,1,5,1,2,5,3,1
R_1gds2bMY1aVN7nS,3,5,3,1,5,4,3,1,4,5,4,2,5,4,5,4,1,5,4,1,5,2,4,5,3,5,4,2,4,2,5,2,4,2,3
R_3qW2HnQ3tdCcYOi,1,4,5,5,2,3,5,3,5,1,2,5,1,3,1,3,4,4,3,4,1,2,4,1,3,2,4,5,3,5,1,1,4,2,5
R_22Eu51fzcu3hC6K,1,4,5,3,1,1,4,4,5,5,2,4,1,4,1,1,4,1,3,3,1,2,4,2,3,1,3,1,4,3,4,3,2,3,1
R_3R1jYnh5p5EIgiV,3,4,3,1,4,1,2,4,2,5,4,2,5,3,5,5,1,2,4,1,5,1,4,4,2,3,4,3,4,1,5,4,3,5,1
R_2tDyvFmuiEpJ5SA,4,4,2,2,3,2,4,3,4,4,3,1,4,5,1,2,1,2,1,3,5,3,5,3,2,4,5,3,1,3,5,1,4,3,4
R_tKcsBqzEpGZuUuZ,2,2,1,3,1,4,2,5,2,4,2,1,3,5,2,1,3,3,5,3,5,5,4,5,1,3,1,4,2,1,2,3,1,3,4
R_tGMAoiFNnpAdGHT,3,4,3,1,4,4,3,4,2,5,4,2,5,1,5,4,2,5,4,1,4,2,4,5,3,5,4,1,3,2,5,5,3,2,1
R_Tco8v9rkill5AvD,4,4,1,2,1,2,4,1,4,4,3,1,4,5,1,5,4,1,5,4,2,1,5,3,1,4,2,4,2,3,1,1,3,3,5
R_r2x5MMfA0OwpQTD,1,4,3,5,2,1,5,3,5,5,2,4,1,4,1,1,4,2,5,5,1,2,4,1,3,1,4,4,5,3,1,5,2,4,5
R_Btx4I09Z0U3X4qd,2,2,4,3,1,3,2,3,4,3,5,1,2,4,2,4,5,3,5,3,2,3,1,4,1,4,3,4,3,1,2,4,5,1,5
R_2cc7euWwJKGtNSK,1,1,5,5,2,1,2,4,5,5,4,5,1,4,1,2,4,1,3,3,1,2,4,1,5,5,4,1,5,3,1,3,4,3,5
R_1H5YfLLg5of8MAW,4,4,3,5,3,2,4,2,4,4,3,1,2,4,1,2,5,3,5,4,2,1,2,5,1,4,5,4,2,3,1,1,2,3,4
R_2qfPIbNHtiTyk9z,1,4,2,3,1,1,3,4,5,5,3,3,4,5,1,2,5,5,3,3,1,3,1,2,5,5,2,5,1,3,2,3,5,3,1
R_AFLb1QRxoNtS7Ul,3,1,5,1,4,5,3,4,2,2,4,2,5,4,5,5,2,5,3,1,5,5,1,4,2,5,3,1,5,3,5,5,3,2,1
R_0k200M1eUSuTChz,4,4,1,2,1,2,5,5,4,1,3,1,4,3,1,2,5,2,1,1,3,1,4,3,5,1,5,3,1,3,5,5,4,3,1
R_r9EaCWDIAOiZBMl,1,4,5,3,1,1,4,1,2,2,5,5,3,4,1,1,3,1,5,5,1,1,4,2,3,1,4,1,5,5,4,1,4,2,3
R_24ck01nNf5QpcNo,4,1,4,2,1,1,4,3,4,4,1,1,4,2,3,2,5,2,5,5,1,1,4,2,4,2,1,3,2,4,1,1,3,2,4
R_3lLZgNBRdA0yEga,2,2,4,3,1,4,2,3,4,1,2,4,5,5,3,5,3,1,5,3,2,3,1,5,1,3,5,5,1,1,4,3,5,3,5
R_1FDhE5zvz8sAVOB,2,2,1,3,1,4,2,5,4,3,2,1,3,1,3,4,1,3,2,3,5,2,1,4,2,2,1,4,1,5,4,2,5,5,4
R_1PcHDwjZ6k47o1W,1,1,5,3,2,1,5,4,5,5,2,4,1,4,1,2,4,1,3,3,1,2,4,2,3,1,3,1,2,3,4,5,4,4,5
R_2CPL7fdy6j09opy,3,1,5,2,3,5,3,1,2,2,4,1,4,1,5,1,2,1,3,3,4,1,3,5,3,3,2,1,2,2,5,5,3,4,3
R_1eQxE0hw1iafMWp,3,1,4,1,4,4,2,5,1,5,3,2,5,3,5,5,1,5,3,1,5,1,4,5,3,3,4,1,5,1,4,2,3,2,1
R_cOdd68OzQw99mWF,4,3,1,2,1,2,4,5,4,4,3,1,4,5,1,4,5,2,5,4,3,3,5,3,5,4,5,3,2,4,3,2,5,3,1
R_3HAASmMrrYwdSpO,2,2,1,2,5,4,2,5,1,1,5,1,3,5,2,5,3,3,4,4,2,2,4,4,3,4,1,5,2,3,2,3,4,3,4
R_2V1oyWtQzApQ92s,3,4,3,1,4,1,3,5,2,5,4,2,5,4,5,4,1,2,4,3,4,2,4,5,1,5,4,1,5,1,5,5,3,2,3
R_0rFSeu0X3nedby1,3,5,3,1,4,4,3,4,2,5,2,2,3,4,5,1,2,5,3,3,4,1,4,5,3,5,4,1,5,2,5,5,3,2,5
R_2wS52uSlWVm4U7p,2,2,4,5,1,4,2,5,1,4,5,4,3,5,2,4,5,3,5,3,5,3,1,5,1,2,4,4,1,3,4,3,1,3,4
R_3gLXvMCPnbZ8KSr,1,4,2,5,2,1,5,4,5,5,3,4,1,4,1,1,5,1,3,5,1,2,1,2,5,2,4,4,2,3,1,1,5,2,5
R_3Kvxpso1BtgKbCN,2,3,4,3,1,2,3,5,2,4,2,1,5,1,2,4,5,3,2,3,2,3,1,5,1,2,1,4,3,3,5,2,5,3,5
R_tKFP07rZE7zKLSh,2,2,4,3,1,1,2,3,1,4,1,4,3,4,2,4,1,1,5,3,5,5,1,5,2,4,1,4,1,3,2,2,5,2,4
R_3nPIgi56ULvR8uM,3,1,5,1,4,1,5,4,2,5,3,2,5,4,5,4,1,2,1,1,5,2,4,5,2,5,4,1,5,2,5,5,1,2,3
R_1mReiJScFTlSfuO,1,4,5,1,4,1,4,3,2,5,2,4,1,4,1,2,3,4,3,3,1,2,4,1,4,2,4,2,3,5,4,1,5,2,4
R_2eWmyX7IT6deWKJ,4,5,3,2,3,3,5,5,4,4,1,1,3,2,1,3,1,2,4,4,2,1,4,1,4,4,5,4,1,3,1,1,4,3,1
R_1H2jml8AtMUcy3N,4,3,2,5,3,2,5,5,4,4,2,1,2,4,1,2,1,2,4,4,3,1,5,1,2,2,5,5,1,5,1,1,3,2,5
R_2YeUKqydTa1VT8G,2,2,4,3,1,4,3,5,1,4,2,1,2,1,2,4,5,3,5,3,2,5,1,5,2,3,2,4,2,3,5,2,5,3,5
R_3as1nhLc9CSaJ0h,1,1,3,3,2,4,5,3,5,5,2,4,3,4,1,2,4,4,2,5,1,1,4,2,5,4,3,1,5,2,4,3,4,2,1
R_2v386DgWM5XbrAg,2,5,3,4,1,4,1,5,1,1,5,1,3,5,3,4,1,3,5,1,5,3,5,4,3,3,2,5,1,1,4,3,5,3,4
R_2S64a9KKh8XsS4J,2,5,4,5,4,4,2,3,4,4,2,4,2,1,2,1,5,1,4,3,1,2,1,5,2,4,2,4,3,3,4,2,5,2,4
R_2B2kBXyXmoZLVuh,3,5,3,2,4,1,3,4,2,2,5,4,5,4,1,5,1,5,3,1,4,1,5,4,3,3,4,2,4,2,4,4,1,4,1
R_agbyxN5LHsyqQa9,1,5,4,1,2,4,1,5,2,1,5,5,1,4,2,3,4,1,2,4,3,2,5,2,5,2,5,5,3,3,4,1,3,2,1
R_8kXz0ptKdpkkXHH,1,4,5,5,4,1,5,4,5,5,3,5,1,4,1,1,4,1,5,3,1,1,5,2,5,5,4,1,3,4,1,3,5,2,1
R_3kGNGC08a3uNn0V,2,2,1,3,4,4,3,5,1,4,1,4,3,1,2,4,3,3,5,3,5,2,1,5,4,4,2,4,2,3,5,3,5,3,4
R_RwZKers322WsM49,1,1,5,5,4,1,5,3,5,5,2,5,1,4,1,1,5,2,4,5,2,2,4,1,3,5,1,1,2,3,1,1,4,2,1
R_2CHYhx3PrwuPIr9,3,4,3,1,3,4,3,4,2,2,3,2,4,4,5,5,1,5,1,1,4,5,3,4,3,5,4,3,5,2,5,2,3,4,1
R_1rN74sktABQ9Ocq,3,2,3,4,2,5,3,4,3,2,1,2,4,4,5,5,1,2,3,1,5,1,3,4,3,3,4,1,4,3,1,2,4,1,5
R_qC8OPGZLLudwhzP,1,4,2,3,2,1,4,4,5,5,3,2,1,4,1,2,5,4,3,3,1,2,5,2,3,1,3,1,5,3,4,3,4,2,1
R_1hKfTyls86SEldy,1,2,3,3,2,1,4,4,1,3,4,4,1,4,5,1,4,1,3,5,1,2,4,2,3,1,4,1,5,3,1,1,4,2,5
R_ST372MZNIX9MoE1,4,4,1,2,1,2,4,5,4,1,3,1,4,3,1,2,3,2,5,4,2,1,4,1,2,1,5,3,2,3,1,2,3,3,4
R_1QhhpumvWrM0HH4,2,2,3,3,1,5,1,3,2,4,5,4,5,4,2,2,5,1,5,3,5,5,1,5,1,4,2,4,3,3,5,2,5,1,4
R_3n1bKo5roPfkgsO,2,3,4,3,1,3,2,5,1,4,1,1,2,1,2,1,5,3,5,3,5,3,1,5,2,3,2,4,1,5,2,2,5,3,4
R_3iJeSp5jguKoZ3I,2,2,4,4,1,4,2,5,2,3,2,1,3,5,2,2,3,3,5,1,5,5,1,1,2,3,1,4,2,3,4,3,5,3,4
R_24l1WePPonoJB6Y,4,5,1,2,1,3,5,3,5,4,1,5,4,4,3,2,4,1,5,4,5,1,4,4,2,2,1,3,2,4,2,1,5,2,5
R_1HqyykbXTUgAH3A,1,4,3,3,4,1,2,3,4,1,4,5,1,2,1,2,5,1,5,4,1,1,5,4,3,5,4,1,2,5,1,3,4,2,1
R_3ipRw81ktD8CIhQ,4,3,1,5,1,2,4,5,4,2,3,1,4,4,1,2,5,3,5,4,5,1,4,5,2,2,5,4,2,5,1,1,3,1,4
R_12cpAQdtN9QOOXD,4,4,2,2,1,2,4,5,4,4,3,1,4,5,1,4,3,2,1,1,3,1,5,3,2,4,5,3,2,3,1,1,5,3,5
R_SJzG8UDMKFNWGoF,4,4,1,2,4,2,5,3,4,5,2,1,4,5,1,2,5,2,5,4,5,1,5,1,2,4,5,3,2,4,1,2,5,2,4
R_2D1FmOMuHMcBhZ6,2,2,4,3,1,1,3,3,1,4,2,1,3,4,3,4,5,1,5,3,5,3,1,5,1,3,1,4,3,1,4,2,5,1,4
R_8uCfZoFOqhxCprj,3,4,2,1,2,2,3,1,2,5,4,1,5,1,5,4,1,5,4,3,4,5,4,4,1,2,4,2,5,4,5,5,3,4,1
R_1qUJ58tsSWzane4,3,4,2,1,3,1,4,4,2,5,3,2,5,4,5,4,2,2,1,3,4,2,4,5,2,5,3,1,5,2,5,5,3,2,1
R_3oYN1qTpX8EHZnD,1,4,3,3,2,1,2,5,1,1,4,5,1,2,5,2,4,3,5,4,1,2,3,1,3,5,3,1,2,3,1,1,4,2,5
R_0whsK9y9Dtg1D8t,2,3,2,4,1,1,5,4,1,2,5,2,5,3,2,2,5,3,5,1,4,5,1,1,2,1,4,3,1,4,5,4,5,3,4
R_2SGnxi2l6YgUjzA,2,2,4,3,1,1,3,3,2,4,5,4,3,4,2,4,5,3,5,1,5,3,1,5,2,4,2,5,1,3,2,3,1,3,4
R_2aQy6aexfBJ5TGV,3,1,5,3,2,1,3,4,2,5,4,4,5,1,5,2,5,1,5,2,5,1,4,5,3,1,4,3,2,4,5,1,4,1,3
R_2UVZsiTYqpE4m5q,2,2,4,5,1,5,2,5,2,3,5,4,5,4,2,4,5,1,5,3,5,2,4,5,2,1,2,4,1,3,5,4,1,3,4
R_AGnxILybhXGdiql,4,3,5,4,5,5,4,1,4,3,5,2,1,5,1,4,1,1,4,5,2,1,5,2,5,1,5,3,5,3,1,2,3,2,1
R_2S1fJecOhEtHqGb,3,1,3,1,2,1,4,4,2,5,3,2,5,4,5,4,1,2,3,3,5,2,4,4,2,5,3,1,5,1,5,5,3,2,1
R_ypUr7u7Bwz0e3Hr,2,3,5,3,2,1,2,5,2,4,1,1,3,1,2,4,5,3,5,3,5,5,1,5,1,5,3,4,3,3,2,3,5,3,5
R_1NzhAorbdlIxSDJ,2,2,1,3,1,1,3,5,2,1,4,1,5,5,2,4,3,1,4,3,2,3,1,5,1,5,4,4,2,3,5,2,5,3,4
R_2c1UXDrXnrikmx4,2,4,3,1,4,4,1,5,4,4,2,4,5,5,3,1,5,1,5,5,1,5,4,2,4,3,5,4,2,3,4,2,5,2,5
R_3jVXDBDT1Psofw4,1,1,3,3,4,1,4,4,5,5,1,4,1,4,1,1,3,1,4,5,1,2,4,2,3,5,4,1,2,3,4,3,4,2,5
R_2SDEp64IBYDiB1v,2,5,4,3,1,3,2,3,1,3,5,1,3,5,2,4,3,3,5,3,5,5,1,4,2,4,1,5,3,5,2,3,5,3,5
R_3QWSIm4fHUAmZu5,1,5,2,3,4,1,3,4,5,5,2,5,4,3,1,2,4,5,2,3,4,1,2,1,3,5,4,4,3,2,3,3,2,3,1
R_3G80iCsTl1gVPSj,1,1,2,3,1,1,4,3,5,1,2,4,1,2,1,2,3,4,3,3,1,2,4,2,5,1,3,1,5,5,4,3,4,2,1
R_3ER7xSaW2mON9Gi,1,1,4,5,1,1,5,4,5,5,2,5,1,4,1,1,4,5,3,5,1,2,4,1,3,2,4,5,3,5,1,1,4,3,5
R_1lrC2piGzQIRuzK,4,3,1,4,5,5,4,1,4,5,4,1,2,4,1,4,2,2,1,5,3,2,4,2,4,2,3,5,2,5,1,1,4,2,5
R_3oQIGAftTjRKJRd,4,3,1,2,1,2,5,1,4,5,3,1,2,4,1,4,5,1,5,4,3,2,4,3,4,3,5,4,2,4,5,2,5,3,5
R_3p2MRE5Sg9PgNui,1,5,2,3,1,3,4,2,1,5,2,2,1,4,1,1,4,2,5,5,1,5,4,2,3,2,1,1,5,2,4,5,4,2,3
R_6KmMzPc0GdRFNDz,2,3,1,3,1,1,3,5,2,4,5,4,5,1,2,4,5,1,5,4,5,5,4,5,1,2,4,4,3,1,5,2,1,3,5
R_9WALYSGgLlim6n7,2,5,4,3,1,4,2,5,2,3,2,1,5,1,3,2,5,1,5,3,1,4,1,5,2,3,1,4,3,2,4,2,5,3,4
R_2Vqkazo59yCnJ5I,2,3,1,2,4,4,2,2,1,1,2,1,2,5,3,5,3,3,4,4,1,5,4,4,1,3,4,4,3,5,4,2,5,2,5
R_29hNaVMHTyT53wG,2,3,4,3,1,4,3,3,4,4,2,1,3,4,2,2,5,1,5,4,5,5,4,5,2,2,5,4,3,3,2,2,5,2,4
R_pu4DMNx3MDxhJi9,2,2,4,5,2,1,3,5,1,3,1,1,5,1,2,4,3,3,5,3,4,3,1,5,4,5,3,4,1,1,2,4,5,3,2
R_3oQLjSbcggm5FHX,2,5,4,5,2,4,3,4,1,3,5,1,3,5,2,4,1,1,5,3,4,3,1,5,1,4,1,5,2,3,2,2,5,3,5
R_11XxOMpC0Be0GvL,4,3,1,2,1,2,4,1,2,1,3,2,4,1,2,3,1,2,4,1,2,1,5,1,2,1,3,3,2,1,2,2,4,2,4
R_3jVugLGGU0Co0WL,4,4,1,2,1,1,4,2,3,4,1,5,4,5,3,2,1,2,5,1,2,1,2,5,2,1,3,3,2,3,1,2,4,3,4
R_29mKPBZ5YUjsZDO,1,4,2,5,2,2,5,4,5,1,3,4,1,4,2,2,5,1,4,5,2,2,1,1,5,2,4,1,5,5,1,3,4,2,5
R_3OkPIysOlyolD7F,1,5,2,3,5,4,5,3,2,5,2,5,4,4,1,1,4,2,5,5,1,2,4,2,1,4,2,1,3,2,4,5,4,2,5
R_23f6QFV3GAZUMES,4,4,1,4,1,2,4,5,4,5,3,5,4,4,1,4,1,2,4,5,3,1,5,2,4,4,5,3,2,3,1,1,5,3,5
R_86t6WVSLodMk9IR,4,3,4,2,5,2,4,5,2,1,2,4,5,2,5,5,2,2,5,5,2,3,5,3,1,4,3,3,1,3,5,1,3,3,4
R_1Pei9YfSXJNyIoi,2,3,4,3,1,1,3,5,2,1,4,4,3,5,2,4,5,3,5,4,2,3,1,5,2,4,1,5,2,3,5,2,5,3,4
R_3JI7i6jP6pas0KE,3,3,1,1,4,5,3,4,3,5,4,2,3,4,5,5,2,5,4,1,2,2,5,5,1,5,3,3,5,1,4,2,3,2,5
R_3hxVQd0dLGvkvJ0,3,5,3,1,3,2,3,1,2,2,4,2,5,1,5,4,2,5,3,3,4,2,4,5,1,5,4,2,5,4,5,5,3,4,3
R_1gw4kv2cRg9sOtd,3,1,3,1,4,1,3,4,2,5,4,2,5,4,2,5,1,2,1,1,5,1,4,5,1,5,4,1,2,2,4,5,3,2,3
R_9n52i3hCuN1XAgV,2,3,4,5,1,3,2,5,4,5,2,5,3,5,3,5,4,3,4,3,1,5,3,5,2,2,5,4,3,2,4,2,5,3,4
R_2TC1XRizFet0kvo,2,3,1,3,1,5,2,5,4,3,5,4,2,4,5,4,1,1,2,4,5,2,4,5,1,4,2,4,3,3,4,2,5,3,4
R_2xV6sxdSGBql9Ri,3,5,3,1,4,4,3,5,2,1,4,2,5,3,2,3,1,5,3,3,5,2,3,5,2,5,4,1,5,2,5,5,3,5,3
R_31jwUBMC4MvPhbX,4,4,1,2,1,2,4,5,4,4,1,5,4,5,1,2,5,2,5,4,3,1,5,3,2,4,1,3,2,3,5,1,3,3,4
R_24MzGTvIiaKJ8FS,4,5,1,2,1,3,4,2,4,5,3,1,4,4,1,2,5,1,5,4,3,2,4,1,4,3,5,4,2,4,2,1,5,3,5
R_3e9cNEgShKrP7XU,1,3,5,5,2,5,4,1,5,4,2,5,1,4,1,2,4,1,3,5,1,1,4,1,3,5,4,1,3,5,4,1,4,2,1
R_paDTm2Fr1qt6Oqd,1,4,3,3,2,1,5,4,5,5,4,5,1,4,1,2,4,1,3,5,1,2,4,2,3,1,4,4,2,5,1,3,4,2,5
R_1lav85dKpfGyt4s,4,5,1,2,3,1,5,2,4,1,3,1,2,3,1,2,5,2,4,2,5,3,5,1,5,4,5,3,1,4,2,1,4,3,5
R_33pTVbPRLTQKtv0,2,2,4,4,1,4,3,4,2,3,5,4,5,4,2,4,5,1,2,1,2,5,1,5,4,5,4,4,1,3,5,2,1,2,5
R_2ZChu12RWWeUrEh,2,4,5,3,4,1,3,5,4,3,2,4,2,5,3,4,3,1,5,3,1,5,1,5,1,2,3,4,1,3,5,2,5,3,5
R_2DNBWJNg4JwwDCn,4,4,1,2,1,1,5,5,4,4,5,5,4,5,3,2,5,2,5,4,5,1,5,3,2,4,5,3,2,3,1,1,5,3,5
R_1gurgldC8CXTLof,4,3,1,2,3,2,4,1,4,4,3,5,4,5,1,2,4,2,5,4,2,1,5,4,2,4,5,3,1,4,1,2,5,2,4
R_2uIiafNNmQYezBe,1,4,2,3,2,1,2,4,3,1,3,5,1,4,1,2,4,1,4,5,1,2,1,2,3,5,4,1,4,5,4,1,4,2,1
R_cAs7yTyOntk3ZVT,1,4,2,3,4,1,5,3,5,5,2,5,3,2,1,2,5,1,5,3,1,3,4,2,5,1,4,1,5,5,1,3,4,3,5
R_s5yfkhvfofNBUVb,1,5,2,3,2,1,5,4,2,1,3,4,1,4,1,1,5,1,2,5,1,2,1,2,5,1,2,1,3,2,4,1,4,2,5
R_2S0iOcg3n5aHlju,1,2,3,5,2,3,5,5,3,5,4,5,1,4,2,1,4,1,3,4,1,1,3,1,3,2,3,1,3,5,1,1,4,2,5
R_2qa7KLcPfjLGADM,2,1,5,3,1,4,2,5,1,4,2,1,2,5,2,4,3,1,5,3,2,5,1,5,1,3,2,4,2,3,5,2,5,3,4
R_2s14DzedCOWbPom,4,4,1,3,1,2,4,3,4,1,3,1,4,3,1,1,4,1,5,4,2,1,4,3,4,1,5,3,2,1,2,4,5,2,5
R_27TmfhVvJpQ3qud,4,3,5,4,1,3,4,2,4,4,1,1,4,4,1,4,5,2,5,5,2,1,5,3,2,4,5,4,2,4,1,1,3,3,4
R_33gbMIsLGIsYlM3,1,4,3,5,2,1,4,4,5,5,4,4,1,4,1,1,4,1,3,3,1,2,4,2,4,2,3,2,5,3,1,3,4,2,5
R_20MYIlFLcT3otOa,3,1,2,1,2,2,3,1,2,2,4,2,3,4,5,4,2,5,4,1,4,2,4,4,1,5,4,2,4,2,5,4,3,2,1
R_3FUJf38hLSgT804,1,2,3,3,2,1,4,4,1,3,2,4,1,4,1,5,4,1,2,5,1,1,4,2,3,5,4,1,2,2,4,3,4,2,5
R_1d4fpfIPDhfCXM4,1,1,3,3,2,1,5,3,2,5,2,5,1,4,1,2,4,1,3,2,1,1,4,2,3,5,4,1,4,5,4,3,4,2,5
R_1NabwhoCeIlDNCu,1,1,2,5,2,3,5,4,5,1,2,4,1,4,1,1,4,1,3,4,1,2,4,2,4,5,1,1,4,5,4,1,4,2,5
R_1lcVjA5ayM3mqJP,2,3,4,3,1,4,3,3,2,3,2,1,5,5,2,1,5,1,5,1,5,5,1,5,2,3,1,4,1,3,5,3,5,3,5
R_0250CJ89MgtZ53v,4,3,1,2,1,2,5,5,4,4,1,5,2,4,3,1,5,2,5,4,5,1,4,3,2,4,5,3,5,3,2,2,3,3,5
R_DNvHJZayZywq5kB,3,5,3,3,2,5,3,1,2,1,3,1,5,2,1,4,2,2,3,1,4,1,4,4,2,2,3,2,5,4,5,4,3,4,1
R_DMqrtJMc8ramztv,4,5,1,2,1,2,5,5,4,1,5,1,4,3,1,4,3,2,5,2,3,1,5,3,2,1,5,3,2,3,5,2,3,3,5
R_1Ig5da9SuDJ3GU9,2,2,4,3,1,1,2,5,1,4,1,5,3,4,2,4,3,1,5,3,2,5,1,5,3,2,5,4,1,3,4,2,5,2,4
R_ugm80kON5vOmtHj,1,5,4,3,2,5,4,3,2,5,2,5,1,4,5,1,4,1,5,5,1,1,3,2,3,5,3,1,3,5,4,2,4,5,3
R_3rGo4XMMWxAw7ku,4,4,1,2,1,2,4,5,4,1,3,1,4,3,1,5,3,2,5,4,5,1,4,1,4,1,5,3,2,3,1,1,3,2,4
R_YYPpYSpzhbKp333,2,5,4,4,1,4,2,5,1,2,4,4,3,5,2,4,2,3,5,4,5,3,1,5,1,3,2,4,3,3,2,3,5,3,2
R_2E5k5r24FMgZoTs,4,4,1,2,1,2,5,5,4,1,3,1,4,3,1,4,1,2,5,4,3,1,5,1,5,1,5,3,2,3,5,2,3,3,5
R_21sy9p2xgWSFK3O,2,2,4,3,4,4,3,5,2,4,5,1,2,5,3,4,1,3,5,3,5,5,1,5,1,3,1,4,3,3,2,3,5,3,5
R_2pMKM5ncZeMiyZ9,3,4,2,1,2,1,3,1,2,5,4,2,5,4,5,4,2,2,4,3,5,2,1,5,2,5,3,1,5,1,5,5,3,2,1
R_2wRlOUZ9FRGtJnF,3,5,1,1,2,1,3,4,2,5,4,2,5,4,5,3,2,5,3,1,5,2,4,5,2,5,3,2,5,1,5,5,3,5,1
R_u2JCyDQzlLbHA1X,3,4,3,1,4,1,3,4,2,5,4,2,5,4,2,4,1,2,3,1,5,2,5,5,2,5,3,1,5,1,5,5,3,2,3
R_3p53kHzbI6BTYNg,2,2,1,3,4,1,4,3,4,4,5,5,2,1,5,4,2,3,5,3,5,5,1,5,1,1,3,4,3,1,2,2,3,2,4
R_D11Y0EJG0UO3h3X,3,1,2,1,2,1,3,4,5,5,3,2,5,4,5,4,2,2,1,3,5,2,4,4,2,5,2,1,2,1,4,5,3,2,1
R_2y8vOBlEbHAheH9,3,5,2,1,2,1,3,1,2,5,4,2,5,4,5,4,1,5,4,2,4,2,4,5,1,1,4,1,4,2,5,5,3,4,1
R_1eY7ArA5cO7JhmJ,1,1,2,3,1,1,2,4,2,5,3,5,1,4,1,2,5,1,3,2,1,2,1,2,5,5,4,3,2,5,4,1,4,2,1
R_1jx1A5CTqZeHyTO,1,4,3,1,2,1,4,4,2,5,3,3,1,4,1,1,4,4,5,3,1,2,4,2,3,1,2,1,3,2,4,5,4,4,5
R_2DNdvQOLet8KHMv,2,3,4,3,4,1,5,5,2,1,2,1,5,1,3,4,5,1,5,3,1,5,1,5,2,3,5,4,1,3,4,3,5,2,5
R_3MboIX1n9GPLNwf,2,3,4,3,5,1,3,5,1,4,1,4,3,5,3,1,4,3,4,3,5,2,4,5,1,2,1,5,3,3,5,3,4,3,4
R_1dcpOW6hxNDJUxQ,2,2,4,3,1,1,2,5,2,3,5,4,2,1,2,4,3,1,5,3,2,4,1,5,1,4,1,5,3,1,5,2,5,3,5
R_CkxfZxXVrbjGZDr,2,2,4,3,1,4,2,5,2,4,2,4,2,5,3,4,5,3,5,3,1,5,1,5,2,3,2,4,3,3,4,2,1,3,4
R_0kwiVF5WhDXpBqp,2,2,3,3,5,1,2,3,1,4,2,4,2,4,3,1,5,1,5,3,5,2,1,3,1,2,5,4,1,1,5,2,5,3,4
R_ctBPBWrYNdTgvSx,2,2,3,3,1,1,2,4,2,4,5,1,5,1,2,4,5,1,5,1,2,5,1,5,2,2,5,4,1,4,5,2,5,2,4
R_OiLZPWhbH4iq70l,4,3,1,5,3,2,4,1,4,4,3,1,4,3,1,2,3,2,4,3,2,1,4,5,4,4,3,3,2,3,2,2,4,1,4
R_1CI18JsdKcHXFwM,1,4,3,3,1,1,2,4,5,5,2,5,1,4,1,1,4,1,3,5,1,2,4,2,3,5,4,1,2,5,4,3,4,2,4
R_XHv3SFOl8jD9mQ9,1,2,1,5,2,1,4,3,5,3,2,5,1,4,1,1,4,4,5,2,1,1,4,1,3,2,3,1,2,5,1,1,4,2,1
R_2A0YhfdibIQQn62,2,2,4,3,1,3,2,5,1,3,1,1,3,1,3,1,3,1,5,3,5,3,4,5,2,3,2,4,2,5,2,2,1,3,4
R_qCR57k0sloR4TNn,3,1,2,1,2,4,3,5,2,5,4,2,3,4,5,3,1,2,4,3,5,2,1,5,2,5,3,1,5,1,5,5,3,2,1
R_4VKPaKdkrKNphzX,2,3,4,3,4,4,2,5,4,4,2,1,2,1,3,1,5,1,4,3,5,5,1,5,1,3,5,4,3,3,4,4,5,2,4
R_DjzNuXvnruf85B7,3,1,4,1,3,1,3,4,2,5,3,2,3,4,5,5,3,5,3,1,5,1,4,4,3,3,4,3,4,3,4,5,3,3,5
R_1obtI0DQjwECELb,4,3,1,2,1,3,5,1,4,4,5,1,4,3,1,4,1,2,4,4,3,5,2,3,4,2,5,4,2,4,2,2,4,2,5
R_1pMWdiJAvMD4Z1K,2,3,4,3,5,1,2,5,2,3,5,1,3,1,2,4,5,1,5,3,5,2,5,5,1,2,4,4,3,3,2,2,5,3,4
R_2tKBTfefTgEqBik,4,5,1,5,1,3,5,1,4,2,5,5,4,3,1,1,5,3,5,1,3,1,2,5,3,2,5,1,2,5,1,1,3,1,5
R_114n4mbeDxiHV6j,3,5,2,2,5,4,2,5,2,5,2,2,5,4,2,2,1,5,1,3,5,5,4,5,2,5,4,1,5,2,4,1,4,2,1
R_2f9yI0qidvmsHel,1,4,1,1,4,1,3,3,2,5,2,1,3,2,1,2,4,4,3,3,1,3,4,2,4,5,2,1,3,5,1,3,4,2,1
R_BJlTKhmdek4dumt,3,1,3,1,4,1,3,4,3,5,4,2,5,4,5,2,1,1,2,1,2,2,3,4,3,5,4,1,4,4,5,5,1,2,3
R_x4Mt5O4nVjkdR4Z,2,3,4,3,4,1,3,1,2,3,4,1,2,5,2,4,3,1,5,4,2,5,1,5,1,2,1,4,2,3,5,2,5,3,4
R_WvMnMeRiHzs8Jnr,1,5,3,3,2,1,5,4,5,5,4,5,1,4,1,2,4,3,4,5,4,1,4,2,3,5,4,1,5,2,1,3,4,2,5
R_25uBybT6PbwaQOG,2,2,4,3,1,3,2,5,1,4,2,1,3,4,2,4,3,1,5,3,5,5,1,5,1,3,2,4,3,1,2,2,1,3,4
R_8HtNAVcgndkblVn,2,3,4,3,1,4,5,5,2,1,4,4,2,5,2,4,5,3,5,3,5,5,1,4,1,3,1,5,3,5,1,3,5,3,4
R_3GoLcQgI1JopF8W,4,3,2,5,1,2,4,1,2,5,2,5,4,5,1,4,2,1,5,4,3,1,5,5,2,3,1,4,2,3,1,2,4,1,5
R_1mKQfE6wztVI5nf,3,1,4,1,3,1,3,4,3,5,3,2,5,4,2,3,1,1,3,3,5,2,4,5,1,5,2,3,5,1,3,2,3,2,3
R_2wTTTmDE1T6Pfte,4,3,2,2,5,3,4,1,4,5,2,2,4,2,1,2,4,1,5,4,3,2,5,4,2,1,5,3,2,4,1,1,4,2,4
R_2t5MZTDsNDLWzDY,4,3,2,4,5,2,5,1,4,4,3,5,4,5,1,4,5,2,5,1,5,1,5,1,5,2,5,5,2,4,1,2,5,2,1
R_e9DluEycP2bQRVf,3,1,3,1,3,1,3,4,2,5,3,2,5,4,2,5,1,4,1,1,5,2,4,5,3,5,2,3,4,1,5,5,3,4,1
R_3HYYuNoERaK242R,1,4,3,5,1,1,2,4,5,1,4,5,1,4,1,2,4,4,3,5,1,1,4,1,5,2,4,1,4,5,4,1,4,3,1
R_2viXqK7CTlpkHzh,1,5,2,3,2,3,5,4,5,1,3,5,1,4,1,2,4,1,2,5,1,2,4,4,5,1,4,1,4,2,4,1,4,2,5
R_2f3rl2p2sWmpIFf,4,3,1,3,1,2,5,1,4,4,3,1,4,4,1,4,3,2,5,1,3,1,5,3,5,4,3,3,2,3,1,2,5,3,1
R_2E5fh19ivsmqFW9,1,1,3,3,4,1,4,4,3,1,4,5,1,2,1,1,4,5,3,4,1,1,4,5,3,1,3,1,2,5,4,3,4,4,5
R_1mt9habbQCxe4C6,3,2,4,2,5,5,1,5,3,1,4,2,5,4,2,5,1,1,3,3,5,1,4,5,2,5,4,1,4,2,5,1,3,2,5
R_245XN5rT4XZPdt7,2,2,4,3,1,4,2,5,1,4,5,4,5,1,2,4,3,1,5,3,2,5,1,5,4,4,3,4,1,3,2,2,5,2,5
R_1KvzsczwzyykX0x,4,4,1,2,4,2,5,2,4,1,3,1,4,5,1,2,5,2,5,4,3,1,4,3,4,4,5,3,2,3,5,1,3,2,4
R_1i24MRn75N3xW2r,1,1,3,3,5,1,5,2,5,3,4,5,1,2,1,2,4,3,2,5,1,1,2,5,3,5,4,1,2,2,3,3,4,2,5
R_1o0fQ0dsEqWyoEo,3,5,3,5,4,5,3,3,2,2,3,2,5,4,2,3,1,2,1,1,5,2,1,4,1,5,3,3,5,1,5,5,3,2,3
R_REP49nTaiOqVjsl,3,4,3,1,4,1,2,4,1,5,3,2,5,4,5,3,4,2,3,1,5,2,4,5,2,5,4,4,2,1,5,5,3,5,1
R_1DTmDJ69W06Fkhj,2,3,4,5,1,4,2,5,1,1,2,1,3,,,,,,,,,,,,,,,,,,,,,,
R_wTMeJRTwpHaXj9v,4,5,2,2,5,2,4,3,4,3,1,1,3,3,1,4,1,2,1,2,1,3,4,2,5,4,3,3,1,5,1,2,4,3,1
R_3h3XsnJSCMid7SW,1,1,3,3,2,3,5,4,5,5,4,4,1,,,,,,,,,,,,,,,,,,,,,,
R_2YrBY2VTfrxYiJh,3,1,5,1,3,4,3,5,2,5,3,2,1,,,,,,,,,,,,,,,,,,,,,,
R_40YU9Eym94yF3vr,3,4,3,1,2,5,3,1,5,2,4,1,3,3,2,5,2,2,3,3,5,2,5,5,2,5,3,3,5,1,4,2,3,2,1
R_2aKTHhDNAg8VWNn,4,4,1,2,4,2,4,3,4,4,3,1,5,,,,,,,,,,,,,,,,,,,,,,
R_2cA4MuIjjxUvwZn,4,3,1,2,4,1,5,1,4,1,3,5,2,,,,,,,,,,,,,,,,,,,,,,
R_3F4FYWE5rghwkHT,4,4,1,3,4,1,5,5,4,2,5,5,4,5,1,2,5,2,5,1,3,3,2,3,2,4,5,3,2,2,1,2,3,3,4
R_3Pcpqt3stOcocsS,2,3,4,4,1,4,3,5,4,1,2,4,2,1,3,2,3,3,5,3,5,5,1,5,1,,,,,,,,,,
R_2SltGj13qEOe5Bp,3,4,2,1,4,1,3,5,3,1,3,2,5,3,2,4,1,5,1,4,2,2,3,5,3,,,,,,,,,,
R_1eXh62pP5D87Dyd,1,4,1,5,2,1,5,1,5,5,2,5,3,4,1,1,5,1,5,3,1,3,2,1,3,2,4,1,4,5,1,1,4,2,5
R_brYOj7Lkw14hn9v,1,4,3,1,4,1,4,2,5,2,4,4,1,,,,,,,,,,,,,,,,,,,,,,

## Sheet: BWS choice tasks per version
Design of Best-worst scaling, created with Sawtoot SSI Web version 8.2.0
Version,Set,Item1,Item2,Item3,Item4,Item5
1,1,3,21,26,2,27
1,2,15,25,5,17,10
1,3,2,9,12,19,20
1,4,26,17,9,7,18
1,5,11,15,21,26,6
1,6,25,12,16,14,13
1,7,18,2,8,1,23
1,8,6,3,19,25,22
1,9,1,6,27,4,7
1,10,16,4,2,11,5
1,11,21,14,23,18,22
1,12,10,1,24,12,21
1,13,4,10,23,9,3
1,14,27,24,17,16,19
1,15,20,27,14,15,13
1,16,13,11,3,24,8
1,17,22,5,7,8,20
2,1,23,13,7,19,11
2,2,19,8,5,21,14
2,3,7,24,15,3,12
2,4,9,16,13,21,1
2,5,8,22,10,27,26
2,6,2,18,25,3,16
2,7,4,17,22,13,2
2,8,26,23,20,10,16
2,9,5,26,1,23,24
2,10,21,20,4,8,25
2,11,17,12,11,23,27
2,12,18,19,26,15,4
2,13,14,7,2,6,10
2,14,24,20,18,5,6
2,15,12,9,6,22,15
2,16,9,5,3,14,17
2,17,11,27,1,25,9
3,1,27,16,19,7,21
3,2,1,15,22,16,7
3,3,5,10,9,2,13
3,4,10,26,7,5,3
3,5,3,11,22,20,1
3,6,12,1,8,23,19
3,7,14,17,4,1,24
3,8,19,18,14,10,11
3,9,17,7,25,20,21
3,10,13,23,6,26,25
3,11,15,4,9,24,8
3,12,20,25,24,27,2
3,13,23,22,15,24,2
3,14,6,21,11,9,18
3,15,4,3,12,14,26
3,16,12,13,18,27,5
3,17,16,6,17,12,8
4,1,20,19,10,4,12
4,2,25,5,21,15,23
4,3,3,1,13,17,15
4,4,10,8,27,18,3
4,5,7,8,16,6,14
4,6,8,24,26,25,9
4,7,24,11,7,13,4
4,8,22,9,24,16,18
4,9,21,2,8,22,17
4,10,26,16,20,11,15
4,11,1,14,2,26,19
4,12,14,15,27,9,23
4,13,7,12,21,2,18
4,14,22,25,5,11,12
4,15,27,4,1,5,6
4,16,13,10,17,22,19
4,17,23,6,3,17,20
